# Supplementary material for: Oncolytic adenovirus expressing bispecific antibody targets T‐cell cytotoxicity in cancer biopsies
Source: EMBO Mol Med. 2017 Jun 20;9(8):1067–87. doi: 10.15252/emmm.201707567 (PMC5538299; doi:10.15252/emmm.201707567)
Supplement: Supplementary file 6 — Movie EV4 [file EMMM-9-1067-s006.zip › Movie_EV4/EMM-2017-07567_MovieEV4.txt]

Time-lapse video microscopy of uninfected control cultures of DLD, NHDF and T-cells. 

Time-lapse sequences showing uninfected control co-cultures of DLD carcinoma cells (unstained), NHDF fibroblasts (red) and CD3-purified PBMC (blue).  
Apoptosis was visualised using CellEvent Caspase 3/7 detection reagent (green). 
Images were taken on a Nikon TE 2000-E Eclipse inverted microscope at intervals of 15 min covering a period of 60 h; original magnification �10. 
