# Supplementary material for: Oncolytic adenovirus expressing bispecific antibody targets T‐cell cytotoxicity in cancer biopsies
Source: EMBO Mol Med. 2017 Jun 20;9(8):1067–87. doi: 10.15252/emmm.201707567 (PMC5538299; doi:10.15252/emmm.201707567)
Supplement: Supplementary file 8 — Movie EV6 [file EMMM-9-1067-s008.zip]

Archive with 3 entries (2 files):
- Movie_EV6/
- Movie_EV6/EMM-2017-07567_MovieEV6.mp4
- Movie_EV6/EMM-2017-07567_MovieEV6.txt
