# Supplementary material for: Oncolytic adenovirus expressing bispecific antibody targets T‐cell cytotoxicity in cancer biopsies
Source: EMBO Mol Med. 2017 Jun 20;9(8):1067–87. doi: 10.15252/emmm.201707567 (PMC5538299; doi:10.15252/emmm.201707567)
Supplement: Supplementary file 9 — Source Data for Expanded View [file EMMM-9-1067-s018.zip]

Archive with 13 entries (12 files):
- Source_Data_for_Expanded_View_and_Appendix/
- Source_Data_for_Expanded_View_and_Appendix/Figure_EV1A.pdf
- Source_Data_for_Expanded_View_and_Appendix/Figure_EV1B.pdf
- Source_Data_for_Expanded_View_and_Appendix/Figure_EV2B.pdf
- Source_Data_for_Expanded_View_and_Appendix/Figure_EV2C.pdf
- Source_Data_for_Expanded_View_and_Appendix/Figure_EV3A.pdf
- Source_Data_for_Expanded_View_and_Appendix/Figure_EV3B.pdf
- Source_Data_for_Expanded_View_and_Appendix/Figure_EV3C.pdf
- Source_Data_for_Expanded_View_and_Appendix/Figure_EV3D.pdf
- Source_Data_for_Expanded_View_and_Appendix/Figure_EV3Ei.pdf
- Source_Data_for_Expanded_View_and_Appendix/Figure_EV3Eii.pdf
- Source_Data_for_Expanded_View_and_Appendix/Figure_EV4B.pdf
- Source_Data_for_Expanded_View_and_Appendix/Figure_EV5.pdf
