# Supplementary material for: Oncolytic adenovirus expressing bispecific antibody targets T‐cell cytotoxicity in cancer biopsies
Source: EMBO Mol Med. 2017 Jun 20;9(8):1067–87. doi: 10.15252/emmm.201707567 (PMC5538299; doi:10.15252/emmm.201707567)
Supplement: Supplementary file 15 — Source Data for Figure 5 [file EMMM-9-1067-s013.zip]

Archive with 5 entries (4 files):
- EMM_07567_Fig5_Source_data/
- EMM_07567_Fig5_Source_data/.DS_Store
- EMM_07567_Fig5_Source_data/Fig5AB.pdf
- EMM_07567_Fig5_Source_data/Fig5C.pdf
- EMM_07567_Fig5_Source_data/Fig5D.pdf
