# Supplementary material for: Oncolytic adenovirus expressing bispecific antibody targets T‐cell cytotoxicity in cancer biopsies
Source: EMBO Mol Med. 2017 Jun 20;9(8):1067–87. doi: 10.15252/emmm.201707567 (PMC5538299; doi:10.15252/emmm.201707567)
Supplement: Supplementary file 17 — Source Data for Figure 7 [file EMMM-9-1067-s015.zip]

Archive with 8 entries (7 files):
- EMM_07567_Fig7_Source_data/
- EMM_07567_Fig7_Source_data/.DS_Store
- EMM_07567_Fig7_Source_data/Fig7A.pdf
- EMM_07567_Fig7_Source_data/Fig7B.pdf
- EMM_07567_Fig7_Source_data/Fig7C.pdf
- EMM_07567_Fig7_Source_data/Fig7D.pdf
- EMM_07567_Fig7_Source_data/Fig7E.pdf
- EMM_07567_Fig7_Source_data/Fig7F.pdf
